# Supplementary material for: Standardizing norms for 180 coloured Snodgrass and Vanderwart pictures in Kannada language
Source: PLoS One. 2022 Apr 5;17(4):e0266359. doi: 10.1371/journal.pone.0266359 (PMC8982856; doi:10.1371/journal.pone.0266359)
Supplement: S3 Appendix — (XLSX) [file pone.0266359.s003.xlsx]

## Sheet: Sheet1
Summary scores of each item for all the variables
items	iamean	iasd	pnamean	pnasd	fammean	famsd	vcmean	vcsd	aoamean	aoasd	hstatscnmean	hstatscnsd	hpercentcnmean	hpercentcnsd	Rtitems	rtmean	log(wordfq)
Airplane	4.70588	0.523937	5	0	4.94118	0.238833	4.35294	0.733706	2.73529	1.02422	0.554767	0.251012	84.4174	10.3207	Airplane	1617.92	2.15		ia = image agreement
Alligator	4.82353	0.458627	5	0	5	0	4.64706	0.543967	2.70588	1.24388	0.324394	0.317002	58.4215	8.38728	Alligator	1537.17	0.68		pna = picture-name agreement
Ant	4.73529	0.511019	4.97059	0.171499	4.91176	0.287902	4.58824	0.65679	1.44118	0.503995	0.996642	0.676101	65.8865	18.2614	Ant	1829.82	0.94		fam = familiarity
Apple	4.58824	0.608906	5	0	4.88235	0.327035	4.17647	1.02899	2.14706	1.37361	0.32942	0.335538	89.9535	7.40291	Apple	1534.23	0.76		vc = visual complexity
Arm	4.45455	0.938446	4.48485	1.00378	4.93939	0.242306	4.51515	0.755034	1.36364	0.548759	0.388601	0.29075	6.79545	5.12689	Arm	1195.75	0.72		aoa = age of acquisition of concept
Arrow	2.82353	1.62314	3.19118	1.72335	4.82353	0.386953	4.17647	1.08629	3.17647	1.08629	2.17743	0.056916	14.7244	3.85401	Arrow	2206.42	0.91		hstats = name agreement H index
Axe	4.73529	0.790428	4.86765	0.771744	4.94118	0.238833	4.85294	0.359491	2.97059	1.14111	0.670685	0.296026	65.9918	21.8762	Axe	1596.24	0.89		hpercent = percentatge name agreement scores
Ball	4.61765	0.551291	4.94118	0.238833	5	0	4.52941	0.825183	1.44118	0.612554	0.687995	0.134293	71.2429	9.17252	Ball	1639.03	1.2
Banana	4.94118	0.238833	5	0	4.94118	0.238833	4.82353	0.458627	1.52941	0.861123	0.154772	0.157099	97.22	2.82181	Banana	1154.26	0.69
Barn	2.23529	1.59656	2.54412	1.81061	4.61765	0.69695	4.14706	1.01898	2.91176	1.33411	0.125	0.12688	2.94118	17.1499	Barn		0.69
Barrel	2.26471	2.44092	2.64706	2.28808	4.02941	1.33678	4.35294	1.29994	3.76471	1.37199	1.66775	0.370762	17.1585	14.7853	Barrel	2409.48	1.06
Basket	4.29412	0.835914	4.91176	0.287902	4.85294	0.435706	4.67647	0.588814	2.70588	1.11544	0.92091	0.665527	65.1944	20.7149	Basket	1551.08	0.82
Bear	4.58824	0.74336	4.76471	0.698866	4.76471	0.65407	4.5	0.748736	2.67647	1.09325	0.579258	0.140625	85.6215	4.58626	Bear	1432.08	0.98
Bed	4.91176	0.287902	5	0	4.97059	0.171499	4.91176	0.287902	1.91176	1.02596	1.9945	0.293433	24.7897	9.26598	Bed	1475.03	0.63
Bee	4.55882	0.823561	4.79412	0.769865	4.97059	0.171499	4.58824	0.701412	2.5	1.10782	0.0329894	0.19236	93.2409	5.05306	Bee	2037.19	0.12
Beetle	3.44118	2.16293	3.58824	2.18629	3.55882	1.77851	3.52941	1.76215	2.70588	1.54781	0.85689	0.284546	17.9947	12.3682	Beetle	2018	0.3
Bell	4.82353	0.458627	5	0	5	0	4.82353	0.386953	1.79412	0.769865	0.674235	0.0717523	19.9268	13.1508	Bell	1232.7	1.88
Belt	4.11765	1.43051	4.05882	1.53625	4.97059	0.171499	4.76471	0.495973	2.73529	1.10943	1.05224	0.0713944	93.0797	8.00967	Belt	2107.1	2.02
Bird	4.67647	0.726994	4.97059	0.171499	4.97059	0.171499	4.79412	0.478597	1.5	0.748736	1.6982	0.244947	52.1253	28.2654	Bird	1550.27	1.18
Blouse	2.23529	1.6888	2.76471	1.81005	4.94118	0.342997	4.70588	0.523937	2.26471	1.13642	1.18195	0.156521	5.70941	15.931	Blouse	1936.06	1.15
Boot	2.38235	1.61461	2.88235	1.71914	4.73529	0.567227	4.61765	0.739152	2.79412	1.45184	1.46633	0.309791	45.5882	11.4657	Boot	2276.6	0.48
Bowl	4.82353	0.386953	4.97059	0.171499	4.88235	0.409338	4.73529	0.665552	1.73529	0.751113	1.19424	0.213322	82.9959	10.9381	Bowl	1835.16	0.89
Box	4.14706	0.988796	4.44118	1.10621	4.82353	0.458627	4.5	0.78817	2.32353	1.24853	0.79151	0.233251	52.7191	20.5849	Box	1704.97	0.54
Broom	2.97059	1.64197	3.5	1.79646	4.79412	0.591834	4.35294	1.01152	3.26471	1.35532	1.5609	0.288222	14.7059	19.5766	Broom	1999.98	0.55
Butterfly	4.94118	0.238833	5	0	4.88235	0.537373	4.88235	0.327035	1.97059	1.0867	0.894335	0.0269408	50.9888	21.9722	Butterfly	1354.28	0.63
Button	4.5	1.30848	4.91176	0.287902	4.94118	0.238833	4.91176	0.287902	2.20588	1.03805	0.00949285	0.0553524	100	0	Button	1740.04	0.19
Camel	4.94118	0.342997	5	0	5	0	4.82353	0.386953	2.5	1.21231	1.0523	0.266768	73.1462	4.75274	Camel	1152.73	0.71
Candle	4.91176	0.378806	5	0	4.97059	0.171499	4.79412	0.538202	2.11765	1.00799	1.21639	0.332996	23.2021	16.8953	Candle	1606.14
Cannon	3.70588	2.15364	4.04412	1.83966	4.82353	0.520524	4.73529	0.511019	3.91176	0.965076	0.467673	0.197832	84.5835	5.18749	Cannon	2003.46	0.64
Cap	4.64706	0.733706	4.91176	0.378806	4.91176	0.287902	4.73529	0.511019	2.20588	1.09488	0.0475644	0.277346	97.0588	17.1499	Cap	1608.34	1.01
Cat	4.94118	0.238833	5	0	4.91176	0.514496	4.76471	0.553711	1.52941	0.960912	1.74036	0.41611	22.7018	12.7379	Cat	1164.63	1.11
Caterpillar	4.55882	0.785905	4.94118	0.238833	4.94118	0.238833	4.41176	0.783065	2.64706	0.981105	0.656268	0.157358	49.1656	33.0054	Caterpillar	2170.4	0.16
Chain	4.5	1.28511	4.67647	1.08629	4.97059	0.171499	4.67647	0.588814	2.70588	0.938387	0.0711583	0.414921	94.2788	16.8888	Chain	1647.68	0.79
Chair	4.94118	0.238833	5	0	5	0	4.88235	0.327035	1.73529	0.827879	0.183588	0.205153	95.5018	9.11157	Chair	1343.93	1.12
Chicken	4.91176	0.287902	5	0	5	0	4.73529	0.567227	1.67647	0.638207	0	0	100	0	Chicken	1318.62	0.1
Clock	4.79412	0.410426	5	0	4.94118	0.238833	4.73529	0.618347	1.91176	0.830029	1.21222	0.0609967	6.59294	7.51938	Clock	1088.57	1.25
Cloth pin	3.02941	1.86654	3.30882	1.82165	4.97059	0.171499	4.82353	0.458627	3.38235	1.32607	1.57899	0.102787	54.9494	7.15501	Cloth pin	2038.33	0.03
Cloud	4.76471	0.780785	4.85294	0.609637	4.94118	0.342997	4.58824	0.65679	1.79412	0.97792	0.446941	0.459045	57.5938	31.9845	Cloud	1657.87	1.25
Clown	4.64706	0.812119	4.88235	0.685994	4.94118	0.238833	4.52941	0.748141	3.05882	1.09934	0.0099203	0.0578448	99.6541	2.01682	Clown	1787.63	0.41
Comb	5	0	5	0	4.91176	0.514496	4.64706	0.812119	1.76471	0.98654	0.00949285	0.0553524	99.8271	1.00841	Comb	1305.03	0.26
Corn	4.55882	1.18555	4.67647	0.976096	4.94118	0.238833	4.85294	0.359491	2.61765	1.0735	0.0099203	0.0578448	79.8935	3.05392	Corn	1495.24	1.02
Couch	4.91176	0.287902	5	0	4.88235	0.537373	4.73529	0.567227	3.05882	1.41295	0.313496	0.0571027	100	0	Couch	1508.53	0.59
Cow	4.94118	0.238833	5	0	4.91176	0.378806	4.79412	0.478597	1.35294	0.691172	0.385454	0.117331	84.2374	6.7202	Cow	1276.62	1.09
Crown	4.76471	0.495973	5	0	4.94118	0.342997	4.85294	0.435706	3	1.39262	1.21227	0.0580499	50.4512	12.6636	Crown	1777.97	0.91
Cup	3.02941	1.67848	3.08824	1.79844	4.91176	0.378806	4.58824	0.74336	2.61765	1.41453	0.614632	0.0666666	86.8326	8.09647	Cup	1757.76	1.21
Deer	4.52941	0.960912	4.58824	1.18367	4.97059	0.171499	4.55882	0.746352	2.79412	1.20049	0.916066	0.16399	57.0188	6.56467	Deer	1700.47	0.26
Desk	3.97059	1.76644	4.44118	1.39134	4.94118	0.238833	4.91176	0.287902	2.5	1.13485	0.0441176	0.257248	94.4635	14.9434	Desk	1802.74	0.71
Dog	4.97059	0.171499	5	0	5	0	4.85294	0.435706	1.32353	0.588814	1.37287	0.154169	39.5447	16.7955	Dog	1182.73	1.57
Doll	4.41176	1.1042	4.76471	0.740959	4.97059	0.171499	4.41176	0.74336	1.82353	1.14072	0.154772	0.157099	96.355	5.33358	Doll	1712.55	0.87
Donkey	4.91176	0.287902	4.97059	0.171499	4.94118	0.238833	4.64706	0.645842	2	0.778499	0.577898	0.586596	73.3447	22.3652	Donkey	1486.86	1.02
Door	4.88235	0.409338	5	0	4.94118	0.342997	4.82353	0.458627	1.64706	0.949716	1.41526	0.357813	48.1462	20.6837	Door	1619.95	1.81
Door Knob	2	2.13201	3.36765	2.0755	4.76471	0.698866	4.58824	0.701412	3.47059	1.26096	0.766342	0.792214	7.97029	12.1085	Door Knob	1748.6
Dress	4.44118	1.05	4.73529	0.863707	4.91176	0.378806	4.67647	0.638207	2.41176	1.41673	1.60074	0.310656	28.9232	16.3126	Dress	1804.26	0.5
Dresser	4.05882	1.57521	4.55882	1.25387	4.97059	0.171499	4.55882	0.746352	2.55882	1.2599	0.676632	0.403997	76.9709	16.0966	Dresser	1786.01
Duck	4.91176	0.287902	5	0	5	0	4.58824	0.608906	2.41176	1.01854	1.31849	0.773697	61.4	28.9296	Duck	1689.74	0.51
Eagle	4.64706	0.8836	4.73529	0.963228	5	0	4.64706	0.597081	2.73529	0.963228	0.0631407	0.36817	98.27	10.0875	Eagle	1736.76	0.55
Ear	5	0	5	0	5	0	4.85294	0.359491	1.26471	0.567227	0.0300712	0.175344	99.6541	2.01682	Ear	1111.84	1.49
Elephant	4.94118	0.238833	5	0	4.94118	0.342997	4.61765	0.69695	1.76471	0.98654	1.18618	0.21104	29.2388	30.3598	Elephant	1075.04	1.35
Envelope	2.82353	2.40543	3.36765	2.07915	4.88235	0.409338	4.70588	0.578892	2.91176	1.11104	0	0	96.7009	3.76182	Envelope	1544.36	0.29
Eye	4.82353	0.458627	5	0	5	0	4.67647	0.767546	1.26471	0.665552	0.817882	0.190719	28.4112	11.4945	Eye	1055.59	2.11
Fence	4.11765	1.2496	4.73529	0.790428	4.91176	0.378806	4.55882	0.746352	2.97059	1.19304	0.0159872	0.0932205	94.1176	16.921	Fence	1659.83	1.02
Finger	4.94118	0.238833	5	0	5	0	4.85294	0.435706	1.29412	0.523937	0.0257053	0.149887	97.9238	12.1061	Finger	1458.48	1.11
Fish	4.94118	0.238833	5	0	4.97059	0.171499	4.76471	0.495973	2.32353	0.878035	0.622517	0.181506	77.1253	13.7376	Fish	1112.33	1.57
Flag	4.41176	1.13131	4.88235	0.685994	4.94118	0.342997	4.55882	0.660173	1.94118	0.919195	0.0174021	0.101471	98.27	10.0875	Flag	1555.22	0.79
Flower	4.67647	0.911894	5	0	4.94118	0.238833	4.85294	0.435706	1.61765	0.985184	0.876959	0.213642	64.1494	13.9155	Flower	1314.63	1.37
Flute	4.47059	1.07971	4.64706	1.01152	4.97059	0.171499	4.41176	0.820851	2.94118	1.09934	0.768983	0.453475	74.7285	20.3186	Flute	1758.05	0.84
Fly	4.97059	0.171499	5	0	4.85294	0.55772	4.47059	0.787605	1.97059	0.834313	0.994219	0.14976	27.5579	6.71002	Fly	1690.46	0.59
Foot	5	0	5	0	4.88235	0.477665	4.79412	0.478597	1.41176	0.856973	0.705882	0.759961	2.76824	16.1414	Foot	1524.06	0.98
Foot ball	2.64706	1.8071	2.76471	1.98187	4.58824	0.957194	3.76471	1.15624	3.76471	1.04617	0.361594	0.0911059	79.5729	16.3656	Foot ball		0.18
Foot ball Helmet	2.52941	2.46472	2.98529	2.07979	4.97059	0.171499	4.44118	0.959519	3.82353	1.14072	0.324859	0.341051	7.43941	10.1816	Foot ball Helmet	2203.35	0.27
Fox	4.94118	0.238833	5	0	4.88235	0.409338	4.55882	0.785905	2.85294	1.0483	0	0	97.22	2.82181	Fox	1515.6	0.72
Frog	4.97059	0.171499	4.97059	0.171499	5	0	4.73529	0.511019	2.05882	0.98292	1.14774	0.287204	45.2609	20.4752	Frog	1364.27	0.87
Frying pan	2.70588	1.67927	3.02941	1.69644	4.97059	0.171499	4.61765	0.652023	3.32353	1.31933	1.26782	0.514746	29.9985	11.2804	Frying pan	2039.37	0.16
Garbage can	4.64706	0.773906	4.94118	0.238833	4.88235	0.537373	4.5	0.825723	3.20588	1.40948	0.327629	0.352729	91.0035	9.38686	Garbage can	2174.83
Glass	5	0	5	0	4.88235	0.537373	4.79412	0.478597	2.41176	1.23381	0.0212332	0.12381	99.6541	2.01682	Glass	1630.79	1.21
Glasses	4.97059	0.171499	5	0	4.97059	0.171499	4.88235	0.409338	2.11765	1.09447	1.20774	0.240397	29.2947	4.16314	Glasses	1214.85	0.94
Gloves	3.23529	1.95493	3.77941	1.86349	4.85294	0.435706	4.73529	0.618347	3.29412	1.29168	1.38841	0.565418	76.8047	20.2943	Gloves	1919.71	0.38
Goat	4.88235	0.409338	4.91176	0.514496	4.85294	0.500445	4.61765	0.652023	2.41176	1.04787	0.207995	0.291918	89.935	11.9843	Goat	1865.27	0.58
Grapes	5	0	4.97059	0.171499	4.97059	0.171499	4.85294	0.435706	2.20588	1.3658	1.42153	0.505783	39.6753	9.16391	Grapes	1239.87	0.87
Grasshopper	3.94118	2.04408	4.04412	1.83966	4.82353	0.520524	4.76471	0.495973	2.76471	0.923065	1.44185	0.108592	74.6912	12.0006	Grasshopper	2005.06	0.16
Gun	4.05882	1.43424	4	1.66969	4.94118	0.238833	4.88235	0.327035	3.11765	1.14851	0.349651	0.360805	72.9985	22.2183	Gun	1589.01	0.86
Hair	4.52941	0.706476	4.94118	0.342997	4.97059	0.171499	4.11765	1.09447	1.58824	1.0764	0.729868	0.221962	55.4497	7.19134	Hair	1611.59	1.45
Hammer	4.97059	0.171499	5	0	4.88235	0.477665	4.64706	0.645842	2.85294	1.15817	0.729617	0.449696	93.5985	6.55569	Hammer	1848.28	0.6
Hand	4.82353	0.458627	4.79412	0.729442	5	0	4.76471	0.495973	1.35294	0.543967	0.327629	0.352729	88.3965	6.90346	Hand	1633.21	2.39
Hat	4.41176	1.04787	4.52941	1.21194	4.94118	0.342997	4.85294	0.359491	2.38235	1.15509	0.00949285	0.0553524	97.0588	3.1665	Hat	1458.92	1.01
Horse	4.91176	0.378806	5	0	5	0	4.73529	0.511019	1.91176	0.79268	0.039827	0.232229	98.6159	8.07072	Horse	1316.53	1.46
House	4.85294	0.435706	5	0	5	0	4.85294	0.359491	1.32353	0.53488	0.591604	0.112558	82.6685	2.27483	House	1438.09	2.43
Iron	4.91176	0.287902	5	0	4.97059	0.171499	4.76471	0.553711	2.88235	1.09447	1.54355	0.0591168	30.795	3.01749	Iron	1772.39
Ironing board	4.82353	0.386953	4.97059	0.171499	4.82353	0.520524	4.64706	0.597081	3.88235	1.1746	0.300578	0.309553	74.4044	9.50021	Ironing board	1835.41
Kettle	2.58824	1.53973	3.08824	1.8483	4.61765	0.652023	4.38235	0.921616	3.82353	1.11384	0.809533	0.300714	25.2888	10.2556	Kettle	2213.56	1.11
Key	4.79412	0.538202	5	0	4.94118	0.342997	4.82353	0.386953	2.41176	1.15778	0.236827	0.254971	74.7506	20.8725	Key	1612.81	0.37
Kite	4.88235	0.327035	5	0	4.97059	0.171499	4.70588	0.578892	2.38235	0.95393	1.27849	0.698391	31.4756	5.441	Kite	1218.74	1.02
Knife	4.29412	1.05971	4.67647	0.976096	4.88235	0.537373	3.97059	1.05845	2.91176	1.02596	1.68815	0.199203	14.6859	3.0107	Knife	1491.62	0.63
Ladder	4.67647	0.588814	4.91176	0.287902	5	0	4.32353	0.944541	2.20588	0.946426	0.784957	0.251318	72.2418	15.5022	Ladder	1298.13	0.66
Lamp	2.05882	1.49628	2.88235	1.73668	4.91176	0.287902	4.67647	0.767546	3.02941	1.42457	0.0224766	0.13106	90.5215	9.10372	Lamp	2087.08	1.45
Leaf	4.32353	1.09325	4.91176	0.378806	5	0	4.64706	0.691172	1.58824	0.608906	0.00910422	0.0530863	99.8365	0.953532	Leaf	1314.91	1.4
Leg	4.85294	0.359491	5	0	5	0	4.88235	0.327035	1.5	0.89612	0.0441176	0.257248	94.6091	14.0815	Leg	1290.7	1.82
Lemon	4.79412	0.410426	4.94118	0.238833	5	0	4.70588	0.523937	2.38235	0.985184	1.35127	0.469156	37.0444	10.8868	Lemon	1616.18	0.93
Leopard	4.73529	0.447811	4.94118	0.238833	4.82353	0.575804	4.41176	0.820851	2.52941	1.18668	0.00949285	0.0553524	99.5097	2.85888	Leopard	1634.63	0.9
Light bulb	2.76471	2.27048	3.58824	1.72095	4.97059	0.171499	4.88235	0.327035	2.35294	1.22802	0.408655	0.439963	96.5279	4.50359	Light bulb	2054.84	0.14
Lion	4.85294	0.359491	4.97059	0.171499	4.85294	0.435706	4.35294	0.812119	2.35294	1.06976	0.642433	0.311311	77.5129	12.4127	Lion	1364.44	1.34
Lips	4.88235	0.327035	5	0	5	0	4.61765	0.603761	1.73529	1.08177	0.0148017	0.0863081	99.6732	1.90535	Lips	1533.31	1.06
Lobster	1.58824	2.10508	1.72059	2.05674	2.85294	2.01708	3.17647	2.18078	2.61765	2.00022	0.242023	0.362402	75.2109	10.2363	Lobster		0.27
Lock	4.85294	0.359491	5	0	5	0	4.79412	0.478597	2.38235	1.18103	0.296004	0.0723541	91.8421	13.2826	Lock	1389.35	1.06
Monkey	4.58824	0.701412	4.97059	0.171499	5	0	4.23529	0.923065	1.73529	0.709623	0.195586	0.251682	94.2918	16.9181	Monkey	1368.89	0.73
Moon	4.44118	0.859569	4.91176	0.287902	4.94118	0.238833	4.55882	0.660173	1.52941	0.614733	0.0395885	0.230839	98.5294	8.57493	Moon	1391.73	0.29
Mountain	4.55882	0.785905	4.91176	0.514496	4.91176	0.287902	4.5	0.78817	2.70588	1.26801	1.1289	0.228593	0.817059	4.76423	Mountain	1723.93	1.35
Mouse	4.91176	0.287902	5	0	5	0	4.85294	0.359491	1.82353	0.936486	0.0370815	0.216221	90.8609	4.20485	Mouse	1201.84	0.93
Mushroom	4.05882	1.85768	4.23529	1.62479	4.79412	0.591834	4.76471	0.430562	3.41176	1.37329	0.789111	0.330278	77.3494	12.1411	Mushroom	1649.84	0.27
Nail	4.97059	0.171499	5	0	4.97059	0.171499	4.85294	0.359491	2.67647	1.00666	0.891114	0.372823	79.6359	14.7565	Nail	1597.46	0.65
Nail Filer	1	1.89097	1.48529	1.8236	3.73529	1.97421	3.41176	1.9246	3.14706	1.8608	0.231362	0.244125	82.7394	17.6587	Nail Filer	1013.35
Necklace	4.61765	0.853325	4.79412	0.844928	4.97059	0.171499	4.44118	0.823561	2.35294	1.06976	0.049688	0.289728	94.1188	16.888	Necklace	1508.49	1
Needle	4.82353	0.386953	4.94118	0.238833	4.97059	0.171499	4.82353	0.386953	2.73529	1.21378	1.02144	0.0767868	7.83118	11.3772	Needle	1556.96	0.81
Nose	4.70588	0.718981	5	0	5	0	4.55882	0.560907	1.58824	0.924995	0.00735294	0.0428746	91.1788	17.1494	Nose	1195.38	1.33
Onion	4.61765	0.652023	4.94118	0.238833	5	0	4.5	0.707107	2.29412	1.00089	1.2877	0.161779	62.6288	12.5325	Onion	1527.61	1.02
Orange	4.44118	0.823561	4.97059	0.171499	4.94118	0.238833	4.29412	0.871412	2.23529	0.889631	0	0	82.8835	6.22664	Orange	1824.44	0.43
Ostrich	1.32353	2.18425	1.77941	1.99693	3.58824	1.95584	3.08824	1.94419	2.94118	1.89002	0.151886	0.163522	100	0	Ostrich	1676.2	0.08
Owl	4.88235	0.327035	4.97059	0.171499	4.85294	0.500445	4.79412	0.478597	2.58824	1.209	2.13853	0.432105	5.71765	15.9499	Owl	1237.95	0.79
Peacock	4.88235	0.327035	5	0	4.88235	0.477665	4.70588	0.523937	2.58824	1.15778	0.840336	0.487732	68.3612	4.66833	Peacock	1200.45	0.83
Peanut	4.85294	0.359491	4.88235	0.409338	4.91176	0.287902	4.73529	0.567227	2.38235	1.01548	0.0441176	0.257248	94.4456	15.0154	Peanut	1707.15	0.37
Pear	2.32353	2.17033	2.61765	2.04146	4	1.49747	3.79412	1.51316	3.14706	1.52021	1.72228	0.340431	5.88118	16.888	Pear		0.18
Pepper	4.94118	0.238833	5	0	5	0	4.67647	0.53488	3.14706	1.1317	0.0229221	0.133657	86.135	12.2742	Pepper	1856.32
Pig	4.73529	0.665552	4.97059	0.171499	4.97059	0.171499	4.5	0.662868	2.61765	1.18103	0.194855	0.275804	92.0053	12.3307	Pig	1663.96	1.2
Pineapple	4.88235	0.327035	5	0	5	0	4.67647	0.588814	2.91176	1.08342	0.397812	0.428289	66.2621	18.6171	Pineapple	1699.17	0.21
Pitcher	3.29412	2.08209	4	1.66515	4.85294	0.55772	4.61765	0.652023	3.26471	1.30984	0.206908	0.21002	82.355	17.9104	Pitcher	1963.4	0.53
Pot	4.41176	1.0764	4.70588	0.871412	4.91176	0.287902	4.61765	0.603761	3.23529	1.25671	1.20504	0.219253	31.6388	4.66833	Pot	2160.9	0.64
Potato	4.85294	0.359491	5	0	4.97059	0.171499	4.41176	0.783065	2.70588	0.938387	1.20336	0.488674	39.1674	9.63543	Potato	1784.6	0.1
Pumpkin	4.82353	0.386953	5	0	4.94118	0.238833	4.88235	0.327035	2.73529	1.13642	0.151886	0.163522	91.3529	3.31212	Pumpkin	1805.08	0.9
Rabbit	4.76471	0.495973	4.94118	0.238833	4.91176	0.378806	4.64706	0.543967	2.52941	1.18668	0.158725	0.170885	82.7009	6.62908	Rabbit	1271.85	0.72
Rhino	3.32353	2.21182	4.05882	1.60852	4.41176	1.13131	4.58824	0.988346	3.5	1.35401	0.00910422	0.0530863	94.12	5.96843	Rhino	1575.11	0.16
Rocking chair	4.41176	1.1042	4.88235	0.327035	4.97059	0.171499	4.82353	0.458627	2.97059	1.14111	0.978906	0.115945	51.0574	7.30226	Rocking chair	1829.04
Rollin pin	4.55882	1.23561	4.86765	0.771744	4.88235	0.409338	4.85294	0.359491	2.61765	1.20641	0.879959	0.0946718	26.8738	27.3763	Rollin pin	1449.56	0.21
Rooster	4.88235	0.327035	4.97059	0.171499	4.94118	0.238833	4.85294	0.435706	2.20588	0.844928	0.574715	0.58336	81.9032	6.93543	Rooster	1521.76	0.48
Ruler	4.5	1.13485	4.27941	1.44175	4.91176	0.287902	4.82353	0.458627	2.55882	0.859569	0.941418	0.0670735	36.6982	10.9384	Ruler	1847.04
Sail Boat	4.41176	0.924995	4.70588	0.871412	4.64706	0.733706	4.5	0.78817	3.17647	1.21781	0.0270087	0.157486	87.1009	8.10316	Sail Boat	1751.68	1.13
Salt box	4.67647	0.726994	4.97059	0.171499	4.88235	0.409338	4.61765	0.603761	3.79412	1.1489	0.705882	0.759961	8.47529	17.2069	Salt shaker	1803.92
Saw	4.97059	0.171499	5	0	4.67647	0.878035	4.88235	0.327035	3.08824	1.26414	1.20094	0.29074	4.57412	9.47614	Saw	1269.26	0.33
Seahorse	3.44118	2.27225	3.61765	2.17792	3	2.17423	3.29412	2.0966	2.64706	1.99822	0.00910422	0.0530863	80.1165	9.17685	Seahorse	2413.4
Seal	0.588235	1.55929	0.911765	1.52986	2.55882	2.10614	2.73529	2.27381	2.32353	2.18425	0.509493	0.500858	8.32147	14.2361	Sealion	816.5
Sheep	4.91176	0.287902	5	0	4.67647	1.00666	4.67647	0.53488	2.35294	1.12499	0.534538	0.169822	68.5044	12.5794	Sheep	1802.72	1.07
Skirt	4.79412	0.478597	4.94118	0.342997	4.91176	0.378806	4.70588	0.462497	3	1.23091	1.05074	0.585614	43.0338	20.7563	Skirt	1880.55	0.73
Snail	4.14706	1.81128	4.32353	1.65549	4.55882	1.02073	4.61765	0.95393	2.94118	1.27781	0.367571	0.261309	97.5491	14.291	Snail	1989.07	0.69
Snake	4.91176	0.378806	5	0	4.94118	0.238833	4.82353	0.458627	1.94118	0.736131	0.80615	0.234368	62.1109	27.2966	Snake	1382.67	1.34
Snow man	2.70588	2.46834	2.73529	2.44403	3.08824	2.09426	3.47059	2.28613	2.76471	1.93937	0.665597	0.287225	59.1903	18.4011	Snow man	1600.55
Socks	4.91176	0.287902	5	0	4.97059	0.171499	4.91176	0.287902	2.61765	1.25565	1.88661	0.387185	34.085	14.6102	Socks	1750.05	0.03
Spider	4.52941	1.05127	4.91176	0.287902	4.94118	0.238833	4.55882	0.660173	2.47059	1.23669	0.035241	0.205488	82.5268	17.0425	Spider	1776.18	0.34
Spinning Wheel	2.38235	1.80931	2.23529	1.71992	4.44118	1.07847	4.26471	1.13642	3.55882	1.46041	0	0	85.6506	3.32822	Spinning wheel	1840.34	0.43
Spool of thread	4.20588	1.1489	4.70588	0.798841	4.91176	0.287902	4.73529	0.511019	2.52941	1.13445	0.732124	0.395968	79.5974	9.20257	Spool of thread	1692.27
Spoon	4.91176	0.287902	5	0	5	0	4.73529	0.618347	1.91176	0.995981	0.216855	0.214935	77.4732	13.1577	Spoon	1462.54	1.27
Squirrel	4.67647	0.976096	5	0	4.97059	0.171499	4.79412	0.410426	2.20588	1.09488	0.661434	0.177652	5.88118	16.888	Squirrel	1532.07	0.65
Star	4.79412	0.538202	5	0	5	0	4.85294	0.435706	1.79412	0.880062	0.903899	0.169115	34.4262	11.9535	Star	1253.78	1.4
Stove	2.70588	1.62424	2.61765	1.70587	4	1.68775	3.64706	1.70351	3.35294	1.77324	1.70024	0.318655	2.28765	13.3392	Stove		0.86
Suitcase	3.29412	1.7672	3.33824	1.77832	4.85294	0.435706	4.5	0.707107	3.17647	1.31358	0.236827	0.254971	65.9353	18.0973	suitcase	1959.49	1.19
Swan	4.82353	0.575804	5	0	4.79412	0.591834	4.73529	0.618347	2.47059	1.18668	0.278434	0.299765	51.73	12.2665	Swan	1387.55	0.5
Sweater	3.79412	1.82208	4.08824	1.48462	4.97059	0.171499	4.61765	0.985184	2.44118	1.18555	1.02186	0.127227	56.4376	4.78088	Sweater
Swing	4.70588	0.578892	4.91176	0.378806	4.97059	0.171499	4.82353	0.386953	2.14706	1.0483	1.13628	0.224189	48.7947	14.2596	Swing	1874.92	0.43
Table	4.02941	1.78352	4.39706	1.47597	5	0	4.76471	0.553711	2	0.778499	0.844722	0.506247	75.3888	14.4587	Table	1750.69	0.71
Telephone	4.91176	0.287902	5	0	5	0	4.76471	0.495973	2.70588	1.46741	0.405639	0.411739	79.5868	18.3315	Telephone	2064.51	1.72
Television	4.05882	1.07142	4.82353	0.386953	4.97059	0.171499	4.55882	0.660173	2.88235	1.32035	0.620225	0.230034	86.4865	10.1091	Television	1936.53	1.43
Thumb	4.97059	0.171499	5	0	5	0	4.79412	0.538202	1.58824	0.988346	1.23519	0.255815	45.5029	9.95926	Thumb	1749.33
Toe	4.82353	0.520524	4.88235	0.685994	5	0	4.79412	0.478597	1.64706	1.06976	0.0289773	0.168965	95.9162	6.81611	Toe	1821.17	0.48
Top	4.82353	0.386953	5	0	4.88235	0.409338	4.88235	0.327035	2.41176	0.957194	0	0	91.0115	8.84173	Top	1198.88	0.3
Train	4.79412	0.591834	4.88235	0.685994	4.94118	0.342997	4.70588	0.675521	2.17647	1.08629	0.00910422	0.0530863	99.8365	0.953532	Train	1832.3	1.82
Tree	4.94118	0.238833	5	0	4.91176	0.378806	4.82353	0.520524	1.58824	0.783065	1.42197	0.116442	31.7638	26.4878	Tree	1096.52	1.66
Trumpet	4.02941	1.60464	4.10294	1.67323	4.64706	0.773906	4.67647	0.638207	3.35294	1.36809	0	0	91.3529	3.31212	Trumpet	1809.07	0.55
Turtle	4.97059	0.171499	5	0	4.82353	0.458627	4.76471	0.65407	2.14706	1.07682	0.339731	0.365758	94.4659	5.95809	Turtle	1286.97	0.79
Umbrella	4.94118	0.238833	5	0	4.94118	0.342997	4.79412	0.478597	2.20588	0.844928	1.48374	0.55036	23.6453	6.12136	Umbrella	1343.67	0.73
Vase	2.67647	2.50721	3.35294	2.069	4.76471	0.553711	4.52941	0.614733	3.44118	1.15971	1.50326	0.149086	5.54471	15.9799	Vase	1850.13	0.03
Vest	2.61765	2.13222	2.91176	2.00556	4.79412	0.538202	4.52941	0.787605	3.32353	1.3645	1.21451	0.36856	27.7097	17.6854	Vest	2523.4	0.1
Vinyl	4.32353	1.199	4.47059	1.27886	4.47059	0.991946	4.32353	0.976096	4.02941	1.11424	0.158725	0.170885	84.8144	8.90809	Vinyl	1817.18	0.05
Violin	4.94118	0.238833	4.97059	0.171499	4.67647	0.878035	4.76471	0.605971	3.58824	1.28199	0.836389	0.160628	42.6732	38.2531	Violin	1592.99	0.72
Wagon	2.26471	2.17853	3.13235	2.02001	4.08824	1.26414	4.44118	1.02073	4.05882	1.17914	1.49311	0.0327699	13.5382	10.3688	Wagon	1679.7	0.03
Watch	4.91176	0.287902	5	0	4.94118	0.342997	4.85294	0.435706	2.73529	1.08177	0.32737	0.0578448	82.8835	6.22664	Watch	1796.14	0.39
Watering can	3.73529	1.7287	4.20588	1.46741	4.58824	0.820851	4.82353	0.458627	3.5	1.21231	1.71531	0.294647	26.9026	9.71479	Watering can	1868.99	0.61
Watermelon	4.85294	0.359491	5	0	4.97059	0.171499	4.76471	0.553711	2.14706	1.15817	0.175391	0.178182	85.8141	3.86627	Watermelon	1570.98	0.52
Well	4.88235	0.327035	5	0	4.85294	0.500445	4.94118	0.238833	2.11765	0.913359	0	0	99.8365	0.953532	Well	1794.97	1.17
Wheel	4.91176	0.287902	5	0	4.97059	0.171499	4.91176	0.287902	2.20588	0.729442	0.151886	0.163522	94.12	5.96843	Wheel	1585.52	1.39
Whistle	4.23529	1.20752	4.5	1.08012	4.85294	0.500445	4.85294	0.55772	2.20588	0.808268	1.42554	0.275341	54.3241	8.07072	Whistle	1924.93	0.27
Window	4.64706	0.597081	4.91176	0.287902	4.91176	0.287902	4.58824	0.74336	2.44118	1.2599	0.0191183	0.111478	96.7426	3.77523	Window	1636.68	1.21
Zebra	2.32353	2.39596	2.57353	1.89949	4.52941	0.825183	4.76471	0.553711	3.17647	1.14072	1.6026	0.220621	34.7759	11.7978	Zebra	1727.1
